# Supplementary material for: Integrated analysis of the transcriptome and metabolome reveals the molecular mechanism regulating cotton boll abscission under low light intensity
Source: BMC Plant Biol. 2024 Mar 12;24:182. doi: 10.1186/s12870-024-04862-7 (PMC10929224; doi:10.1186/s12870-024-04862-7)
Supplement: Supplementary file 1 — Additional file 1: Table S1. Primer sequences. [file 12870_2024_4862_MOESM1_ESM.xlsx]

## Sheet: Sheet1
	FORWARD	REVERSE
Gh_A07G211600	CCAGAACCAGTTGCCGAGGAG	CTGCTGCTGCCTCACTAGACTC
Gh_A13G033400	GGAACATCACCGTCAACGAAGC	GTCCGCCACCATATCCTCCTTG
Gh_A10G166600	CGTCGTCGTCGGAGACAAGG	CGATCTCAGCCCCACAGTTCTC
Gh_D13G162100	CCACCAGACCAACAGAGGCTTATC	TCAATCGGAGGACCAAATGGAGTG
Gh_D01G182900	GACTGAGTGGCTCGACGGAAAG	GACAACAACGGGCTTGGAAGTTC
Gh_A03G122200	CACTTAGCTCCCACCACCAACC	CCCAACACCACCACCACCAG
Gh_D05G141700	TGCCTCAACTTCTGCGAGAGTG	CAACCCAAGAGCGAAAGGAAAGC
Gh_A06G195800	AGGCTGCTATCTTGAGTGGTGAAG	TGGTGGGAATGGTAGTGTTTCTCG
Gh_A07G090600	GCCACCAACGCCTCCTATCG	TCCACACATGCACCTAGCTTGAG
Gh_A13G072700	CTCCTACTCCTTTGTGCCATCCC	GGAGAACTTCCCGTACCAGATGAG
Histone	AGAAGCTGCTATGGTTGCAAAGC	TGACCTGTGTGACCGCCATT
