# Supplementary material for: Integrated analysis of the transcriptome and metabolome reveals the molecular mechanism regulating cotton boll abscission under low light intensity
Source: BMC Plant Biol. 2024 Mar 12;24:182. doi: 10.1186/s12870-024-04862-7 (PMC10929224; doi:10.1186/s12870-024-04862-7)
Supplement: Supplementary file 2 — Additional file 2: Table S2. Transcriptome sequencing data. [file 12870_2024_4862_MOESM2_ESM.xlsx]

## Sheet: Sheet1
Sample ID	Obtained Reads	Q20(%)	Q30(%)	GC(%)	Total mapped
S0-1	22163020	98.25	94.78	43.58	0.9577
S0-2	19898114	98.01	94.17	43.53	0.9574
S0-3	19442358	98.16	94.56	43.87	0.957
S1-1	22750360	98.25	94.8	43.72	0.9592
S1-2	23735228	98.2	94.64	43.84	0.9623
S1-3	20376077	98.23	94.71	44.53	0.8847
S2-1	23827894	97.98	94.12	43.39	0.9573
S2-2	21375681	97.97	94.17	43.41	0.9513
S2-3	19119870	98.21	94.69	43.44	0.9539
S3-1	23550793	98.33	95	43.48	0.9559
S3-2	22591091	98.35	95.03	43.51	0.9597
S3-3	19749186	98.28	94.86	43.45	0.9572
W1-1	20446619	98.26	94.8	43.65	0.9601
W1-2	21342446	97.8	93.72	43.32	0.9467
W1-3	22657796	97.3	92.13	43.5	0.9547
W2-1	19906338	98.15	94.52	43.73	0.9406
W2-2	19831544	98.09	94.36	43.38	0.9604
W2-3	28589054	98.32	94.94	43.56	0.9552
W3-1	19316026	98.12	94.47	43.87	0.9351
W3-2	19898416	98.1	94.42	43.68	0.9572
W3-3	23971729	97.98	94.18	43.55	0.9548
