# Supplementary material for: Integrated analysis of the transcriptome and metabolome reveals the molecular mechanism regulating cotton boll abscission under low light intensity
Source: BMC Plant Biol. 2024 Mar 12;24:182. doi: 10.1186/s12870-024-04862-7 (PMC10929224; doi:10.1186/s12870-024-04862-7)
Supplement: Supplementary file 3 — Additional file 3: Table S3. Hubgene and its annotation in blue and turquoise modules. [file 12870_2024_4862_MOESM3_ESM.xlsx]

## Sheet: Sheet1
blue_hubgene	KME	Homologous gene annotation of Arabidopsis
Gh_D12G075900	0.988336	F-box/associated interaction domain protein
Gh_A08G078700	0.983117	transducin family protein / WD-40 repeat family protein
Gh_A12G053000	0.980932	UGT71C4
Gh_A09G194700	0.979285	translocase subunit seca
Gh_D10G171500	0.978683	XBAT34
Gh_D04G110100	0.978429	KMD3
Gh_A11G371700	0.977226	TIP1;1
Gh_A09G205300	0.976506	CP5
Gh_D04G206900	0.975417	CDKG2
Gh_A13G160200	0.974575	Translation initiation factor SUI1 family protein
Gh_A13G131400	0.974211	transmembrane protein
Gh_D09G178800	0.974051	Uncharacterized protein
Gh_A05G363100	0.973369	RH46
Gh_D05G187200	0.973018	HVA22
Gh_A08G019200	0.972541	ECT2
Gh_D05G168900	0.972396	CXXS1 Thioredoxin
Gh_D05G139000	0.971942	UBP1C
Gh_D05G258100	0.971089	XRN3
Gh_A09G243900	0.970418	ARD4
Gh_D09G188300	0.970202	translocase subunit seca
turquoise_hubgene	KME	Homologous gene annotation of Arabidopsis
Gh_D08G022300	0.987891	Subtilisin-like serine protease 3 isoform 1
Gh_D11G380700	0.985353	TRFL6
Gh_D13G009900	0.984185	Uncharacterized protein
Gh_D05G206400	0.98114	FRA1
Gh_A05G125200	0.980857	protein phosphatase 1 regulatory subunit-like protein
Gh_D13G195300	0.980571	WDL3
Gh_D12G002700	0.98018	NET
Gh_A07G018200	0.979618	rho GTPase-activating protein
Gh_A08G225500	0.979153	REV
Gh_D10G201200	0.979019	Uncharacterized protein
Gh_A10G045200	0.978926	Lung seven transmembrane receptor family protein
Gh_D12G213000	0.97759	RBOHC
Gh_A13G084800	0.977251	DHHC-type zinc finger family protein
Gh_A11G349300	0.977075	BGLU42
Gh_D07G105100	0.976819	FLA4
Gh_D02G188000	0.976713	Protein kinase superfamily protein
Gh_D06G187300	0.976526	CYP88A4
Gh_D13G094200	-0.978265	CYP72B1
Gh_D05G099900	-0.980192	EXLRR11
Gh_D02G162200	-0.980661	EXT33
